# Supplementary material for: Direct aldosterone stimulation of skeletal muscle fibroblasts changes gene expression and differentially affects fibroblast functions from normal and diseased muscles
Source: Front Physiol. 2026 Apr 20;17:1760238. doi: 10.3389/fphys.2026.1760238 (PMC13135972; doi:10.3389/fphys.2026.1760238)
Supplement: Supplementary file 5 [file Table1.xlsx]

## Sheet: ALDOvsVEH_deg
Supplemental Table 1: List of differentially expressed genes in aldosterone (ALDO) versus vehicle (VEH) treated neonatal wild-type skeletal muscle fibroblasts (NCBI Gene Expression Omnibus accession no. GSE297237)
gene name	ALDO counts	VEH counts	log2FoldChange	pvalue	padj	gene description
Serpina3m	288.045	0	10.5916	7.9e-25	7.21e-23	serine (or cysteine) peptidase inhibitor, clade A, member 3M [Source:MGI Symbol;Acc:MGI:98378]
Hif3a	548.744	3.28692	7.50011	6.79e-69	2.55e-66	hypoxia inducible factor 3, alpha subunit [Source:MGI Symbol;Acc:MGI:1859778]
Fam107a	77.8098	0.536722	7.26813	1.1e-12	4.32e-11	family with sequence similarity 107, member A [Source:MGI Symbol;Acc:MGI:3041256]
Zbtb16	760.093	7.15261	6.70103	1.86e-113	1.6e-110	zinc finger and BTB domain containing 16 [Source:MGI Symbol;Acc:MGI:103222]
Tmem52	13.4576	0	6.18557	6.52e-07	1.16e-05	transmembrane protein 52 [Source:MGI Symbol;Acc:MGI:1916921]
Ifi209	16.4128	0.209735	5.71816	6.94e-07	1.23e-05	interferon activated gene 209 [Source:MGI Symbol;Acc:MGI:2138243]
Gm45397	186.865	3.8915	5.62978	9.79e-43	1.92e-40	predicted gene 45397 [Source:MGI Symbol;Acc:MGI:5791233]
Ifi207	62.5779	1.56385	5.37166	5.19e-16	2.83e-14	interferon activated gene 207 [Source:MGI Symbol;Acc:MGI:2138302]
Sult1a1	676.238	19.6921	5.09391	2.17e-102	1.44e-99	sulfotransferase family 1A, phenol-preferring, member 1 [Source:MGI Symbol;Acc:MGI:102896]
Dpep1	2508.54	77.4866	5.00738	0	0	dipeptidase 1 [Source:MGI Symbol;Acc:MGI:94917]
Cbln2	38.9068	1.1073	4.98754	9.43e-11	3.01e-09	cerebellin 2 precursor protein [Source:MGI Symbol;Acc:MGI:88282]
Fmo3	15.2224	0.536722	4.90355	9.03e-06	0.000126667	flavin containing monooxygenase 3 [Source:MGI Symbol;Acc:MGI:1100496]
Timp4	118.89	4.26943	4.79727	6.49e-33	8.42e-31	tissue inhibitor of metalloproteinase 4 [Source:MGI Symbol;Acc:MGI:109125]
Cpne7	20.2697	0.756255	4.7391	3.97e-07	7.29e-06	copine VII [Source:MGI Symbol;Acc:MGI:2142747]
Gm37022	19.8306	0.724556	4.73061	1.37e-06	2.29e-05	predicted gene, 37022 [Source:MGI Symbol;Acc:MGI:5610250]
Fmo2	150.399	6.38579	4.67726	7.11e-41	1.31e-38	flavin containing monooxygenase 2 [Source:MGI Symbol;Acc:MGI:1916776]
Orm1	13.0085	0.549034	4.65467	4.74e-05	0.000558901	orosomucoid 1 [Source:MGI Symbol;Acc:MGI:97443]
Slc10a6	231.153	9.6665	4.62526	1.37e-53	3.58e-51	solute carrier family 10 (sodium/bile acid cotransporter family), member 6 [Source:MGI Symbol;Acc:MGI:1923000]
E230001N04Rik	30.2398	1.46429	4.54919	1.13e-09	3.09e-08	RIKEN cDNA E230001N04 gene [Source:MGI Symbol;Acc:MGI:2443549]
BB123696	55.2214	2.52025	4.45667	1.8e-17	1.06e-15	expressed sequence BB123696 [Source:MGI Symbol;Acc:MGI:2145475]
F7	16.3235	0.68783	4.44541	4.83e-06	7.17e-05	coagulation factor VII [Source:MGI Symbol;Acc:MGI:109325]
Fkbp5	6330.13	330.357	4.25664	0	0	FK506 binding protein 5 [Source:MGI Symbol;Acc:MGI:104670]
Zic3	9.61294	0.536722	4.23974	0.000298202	0.00278521	zinc finger protein of the cerebellum 3 [Source:MGI Symbol;Acc:MGI:106676]
Gm35037	23.0583	1.23686	4.19592	2.6e-08	5.75e-07	predicted gene, 35037 [Source:MGI Symbol;Acc:MGI:5594196]
Clec1a	18.6617	1.03693	4.18994	9.31e-06	0.000129593	C-type lectin domain family 1, member a [Source:MGI Symbol;Acc:MGI:2444151]
Map7d2	296.61	16.3137	4.17808	5.1e-74	2.2e-71	MAP7 domain containing 2 [Source:MGI Symbol;Acc:MGI:1917474]
Ndrg2	1285.56	75.2106	4.10212	1.23e-276	3.02e-273	N-myc downstream regulated gene 2 [Source:MGI Symbol;Acc:MGI:1352498]
Clca3a1	332.476	21.1888	3.98594	2.26e-82	1.18e-79	chloride channel accessory 3A1 [Source:MGI Symbol;Acc:MGI:1316732]
9330159F19Rik	11.7703	0.746456	3.96273	0.000142632	0.0014646	RIKEN cDNA 9330159F19 gene [Source:MGI Symbol;Acc:MGI:3036239]
Cldn10	15.3113	1.02713	3.93034	7.17e-06	0.000102343	claudin 10 [Source:MGI Symbol;Acc:MGI:1913101]
Serpina3n	5024.12	362.23	3.79505	0	0	serine (or cysteine) peptidase inhibitor, clade A, member 3N [Source:MGI Symbol;Acc:MGI:105045]
Qrfpr	51.155	3.83729	3.68691	6.31e-15	3.1e-13	pyroglutamylated RFamide peptide receptor [Source:MGI Symbol;Acc:MGI:2677633]
Gm27252	12.6855	1.22035	3.58381	0.000218135	0.00212482	predicted gene 27252 [Source:MGI Symbol;Acc:MGI:5521095]
Gm42528	23.9595	2.05426	3.55704	3.97e-08	8.56e-07	predicted gene 42528 [Source:MGI Symbol;Acc:MGI:5662665]
Hs3st1	84.706	7.97657	3.49142	3.39e-19	2.23e-17	heparan sulfate (glucosamine) 3-O-sulfotransferase 1 [Source:MGI Symbol;Acc:MGI:1201606]
Lcn2	808.868	75.9925	3.41398	6.62e-140	8.15e-137	lipocalin 2 [Source:MGI Symbol;Acc:MGI:96757]
Lamc3	75.0492	7.01342	3.37191	2.79e-17	1.62e-15	laminin gamma 3 [Source:MGI Symbol;Acc:MGI:1344394]
Cpm	315.11	30.1883	3.35225	1.43e-54	3.79e-52	carboxypeptidase M [Source:MGI Symbol;Acc:MGI:1917824]
Ace	730.471	72.5624	3.33573	2.03e-103	1.46e-100	angiotensin I converting enzyme (peptidyl-dipeptidase A) 1 [Source:MGI Symbol;Acc:MGI:87874]
Smpd3	916.812	91.7964	3.31097	5.59e-81	2.75e-78	sphingomyelin phosphodiesterase 3, neutral [Source:MGI Symbol;Acc:MGI:1927578]
Sult5a1	56.3632	5.73567	3.29046	3.22e-16	1.79e-14	sulfotransferase family 5A, member 1 [Source:MGI Symbol;Acc:MGI:1931463]
Mt2	255.249	25.9518	3.27973	2.35e-56	6.65e-54	metallothionein 2 [Source:MGI Symbol;Acc:MGI:97172]
Grap	25.9951	2.61981	3.23297	1.73e-07	3.33e-06	GRB2-related adaptor protein [Source:MGI Symbol;Acc:MGI:1918770]
Sv2b	15.8926	1.65382	3.22944	0.000225862	0.0021865	synaptic vesicle glycoprotein 2 b [Source:MGI Symbol;Acc:MGI:1927338]
Cldn2	13.395	1.44409	3.17985	0.000301412	0.00281214	claudin 2 [Source:MGI Symbol;Acc:MGI:1276110]
Syn2	31.2173	3.35417	3.15127	2.34e-09	6.12e-08	synapsin II [Source:MGI Symbol;Acc:MGI:103020]
Glul	5625.6	644.703	3.12983	0	0	glutamate-ammonia ligase (glutamine synthetase) [Source:MGI Symbol;Acc:MGI:95739]
Aldh1a1	6202.07	728.521	3.09202	1.85e-227	3.99e-224	aldehyde dehydrogenase family 1, subfamily A1 [Source:MGI Symbol;Acc:MGI:1353450]
Hp	1035.61	122.279	3.08574	2.89e-20	2.07e-18	haptoglobin [Source:MGI Symbol;Acc:MGI:96211]
Trpm3	388.018	46.3852	3.07086	2.24e-43	4.6e-41	transient receptor potential cation channel, subfamily M, member 3 [Source:MGI Symbol;Acc:MGI:2443101]
Fmo1	529.293	64.6761	3.03766	5.89e-09	1.44e-07	flavin containing monooxygenase 1 [Source:MGI Symbol;Acc:MGI:1310002]
Capn9	11.9912	1.38797	3.02805	0.000186963	0.00185789	calpain 9 [Source:MGI Symbol;Acc:MGI:1920897]
Calca	8.57251	1.18362	3.024	0.00334006	0.021388	calcitonin/calcitonin-related polypeptide, alpha [Source:MGI Symbol;Acc:MGI:2151253]
Rapgef5	45.913	5.9315	3.0223	4.13e-11	1.37e-09	Rap guanine nucleotide exchange factor (GEF) 5 [Source:MGI Symbol;Acc:MGI:2444365]
Angptl7	6544.63	805.843	3.02082	4.25e-115	3.86e-112	angiopoietin-like 7 [Source:MGI Symbol;Acc:MGI:3605801]
Havcr2	25.7439	3.11273	2.99641	7.4e-07	1.3e-05	hepatitis A virus cellular receptor 2 [Source:MGI Symbol;Acc:MGI:2159682]
Ripply1	8.03754	1.11017	2.96675	0.0027738	0.0183547	ripply transcriptional repressor 1 [Source:MGI Symbol;Acc:MGI:3614797]
Islr2	79.0908	10.3322	2.95249	2.21e-18	1.39e-16	immunoglobulin superfamily containing leucine-rich repeat 2 [Source:MGI Symbol;Acc:MGI:2444277]
Col24a1	311.506	39.9779	2.94919	2.74e-67	9.47e-65	collagen, type XXIV, alpha 1 [Source:MGI Symbol;Acc:MGI:1918605]
Tgfa	729.014	96.8632	2.92509	2.54e-62	7.82e-60	transforming growth factor alpha [Source:MGI Symbol;Acc:MGI:98724]
Pla2g5	10.908	1.43429	2.90451	0.00202579	0.0142003	phospholipase A2, group V [Source:MGI Symbol;Acc:MGI:101899]
Fcamr	18.7247	2.47624	2.89135	4.19e-06	6.33e-05	Fc receptor, IgA, IgM, high affinity [Source:MGI Symbol;Acc:MGI:1927803]
Gm53018	85.8298	12.2256	2.83867	2.51e-19	1.7e-17	predicted gene, 53018 [Source:MGI Symbol;Acc:MGI:6388908]
Hmgcs2	23.8642	3.50624	2.83163	7.07e-05	0.000784403	3-hydroxy-3-methylglutaryl-Coenzyme A synthase 2 [Source:MGI Symbol;Acc:MGI:101939]
Oxtr	115.727	16.0925	2.79911	1.1e-17	6.59e-16	oxytocin receptor [Source:MGI Symbol;Acc:MGI:109147]
Ppl	871.289	128.117	2.77178	3.3e-23	2.82e-21	periplakin [Source:MGI Symbol;Acc:MGI:1194898]
Fmo4	8.57602	1.39084	2.73407	0.00505135	0.0304443	flavin containing monooxygenase 4 [Source:MGI Symbol;Acc:MGI:2429497]
Pdk4	1878.56	283.799	2.73366	5.43e-225	1.04e-221	pyruvate dehydrogenase kinase, isoenzyme 4 [Source:MGI Symbol;Acc:MGI:1351481]
Galnt15	80.7162	12.6574	2.70049	2.11e-14	9.88e-13	polypeptide N-acetylgalactosaminyltransferase 15 [Source:MGI Symbol;Acc:MGI:1926004]
Tsc22d3	12644.4	1958.07	2.69115	0	0	TSC22 domain family, member 3 [Source:MGI Symbol;Acc:MGI:1196284]
Gabrr2	13.2313	2.1471	2.68337	0.000151355	0.00153951	gamma-aminobutyric acid (GABA) C receptor, subunit rho 2 [Source:MGI Symbol;Acc:MGI:95626]
Gm12153	66.3371	10.3267	2.65518	4.2e-12	1.55e-10	predicted gene 12153 [Source:MGI Symbol;Acc:MGI:3649294]
Slc6a12	65.4457	10.1727	2.65155	5.34e-13	2.17e-11	solute carrier family 6 (neurotransmitter transporter, betaine/GABA), member 12 [Source:MGI Symbol;Acc:MGI:95628]
Ablim3	108.295	17.7884	2.61597	1.1e-16	6.27e-15	actin binding LIM protein family, member 3 [Source:MGI Symbol;Acc:MGI:2442582]
Pgm5	152.316	25.3808	2.60932	2.39e-21	1.86e-19	phosphoglucomutase 5 [Source:MGI Symbol;Acc:MGI:1925668]
Ramp2	1425.83	234.079	2.6032	2.63e-206	4.54e-203	receptor (calcitonin) activity modifying protein 2 [Source:MGI Symbol;Acc:MGI:1859650]
Gm44421	16.6247	2.79092	2.59519	6.54e-05	0.000735418	predicted gene, 44421 [Source:MGI Symbol;Acc:MGI:5690813]
Tmem252	44.2557	7.8885	2.54811	1.05e-07	2.11e-06	transmembrane protein 252 [Source:MGI Symbol;Acc:MGI:3583948]
Cdkn1c	5900.15	1009.58	2.54775	1.34e-18	8.57e-17	cyclin-dependent kinase inhibitor 1C (P57) [Source:MGI Symbol;Acc:MGI:104564]
Lvrn	29.6048	5.12334	2.53802	5.5e-08	1.16e-06	laeverin [Source:MGI Symbol;Acc:MGI:1921824]
Slc6a4	26.8336	4.65196	2.49558	4.68e-07	8.53e-06	solute carrier family 6 (neurotransmitter transporter, serotonin), member 4 [Source:MGI Symbol;Acc:MGI:96285]
Eepd1	166.588	30.1504	2.4915	6.69e-27	6.87e-25	endonuclease/exonuclease/phosphatase family domain containing 1 [Source:MGI Symbol;Acc:MGI:1914734]
Fabp4	827.008	150.91	2.46071	1.15e-109	8.99e-107	fatty acid binding protein 4, adipocyte [Source:MGI Symbol;Acc:MGI:88038]
Rnf180	114.784	21.3068	2.45528	1.6e-14	7.63e-13	ring finger protein 180 [Source:MGI Symbol;Acc:MGI:1919066]
Xdh	1119.19	205.799	2.44238	1.97e-162	2.83e-159	xanthine dehydrogenase [Source:MGI Symbol;Acc:MGI:98973]
Serpina3c	464.844	85.3597	2.43642	7.3e-74	3e-71	serine (or cysteine) peptidase inhibitor, clade A, member 3C [Source:MGI Symbol;Acc:MGI:102848]
Tent5b	805.34	148.244	2.43297	6.23e-61	1.89e-58	terminal nucleotidyltransferase 5B [Source:MGI Symbol;Acc:MGI:2140500]
Myh1	288.974	54.3886	2.39633	8.67e-33	1.12e-30	myosin, heavy polypeptide 1, skeletal muscle, adult [Source:MGI Symbol;Acc:MGI:1339711]
Fgf14	241.381	47.4486	2.36043	6.03e-16	3.25e-14	fibroblast growth factor 14 [Source:MGI Symbol;Acc:MGI:109189]
S100a7a	176.953	34.3089	2.35993	6.25e-17	3.61e-15	S100 calcium binding protein A7A [Source:MGI Symbol;Acc:MGI:2687194]
Krt7	30.3811	5.73254	2.35833	1.63e-05	0.000215896	keratin 7 [Source:MGI Symbol;Acc:MGI:96704]
Hsd11b2	31.2226	6.1142	2.35388	1.2e-05	0.000163685	hydroxysteroid 11-beta dehydrogenase 2 [Source:MGI Symbol;Acc:MGI:104720]
Itgbl1	6672.99	1305.9	2.35377	4.46e-15	2.21e-13	integrin, beta-like 1 [Source:MGI Symbol;Acc:MGI:2443439]
Bmx	18.3481	3.64504	2.35318	4.55e-05	0.000538326	BMX non-receptor tyrosine kinase [Source:MGI Symbol;Acc:MGI:1101778]
Gm28932	34.662	7.24412	2.31589	1.22e-06	2.05e-05	predicted gene 28932 [Source:MGI Symbol;Acc:MGI:5579638]
Galnt9	97.4567	19.4016	2.30734	1.34e-08	3.11e-07	polypeptide N-acetylgalactosaminyltransferase 9 [Source:MGI Symbol;Acc:MGI:2677965]
Rgcc	482.257	97.6597	2.29847	7.13e-68	2.56e-65	regulator of cell cycle [Source:MGI Symbol;Acc:MGI:1913464]
Arhgef37	35.2034	6.94751	2.29289	2.95e-08	6.48e-07	Rho guanine nucleotide exchange factor (GEF) 37 [Source:MGI Symbol;Acc:MGI:3045339]
Gm15422	35.6825	7.49751	2.28824	1.23e-07	2.41e-06	predicted gene 15422 [Source:MGI Symbol;Acc:MGI:3707362]
Crym	22.2072	4.68699	2.2843	1.63e-05	0.000216316	crystallin, mu [Source:MGI Symbol;Acc:MGI:102675]
Nyx	8.8566	1.93008	2.2804	0.00569976	0.0336159	nyctalopin [Source:MGI Symbol;Acc:MGI:2448607]
Fgf2os	10.0375	2.23265	2.26702	0.00562661	0.0332869	fibroblast growth factor 2, opposite strand [Source:MGI Symbol;Acc:MGI:3649376]
Dpp6	9.94298	2.06154	2.26188	0.00722579	0.0408026	dipeptidylpeptidase 6 [Source:MGI Symbol;Acc:MGI:94921]
Wdr38	8.36604	1.72476	2.25829	0.00486618	0.0295127	WD repeat domain 38 [Source:MGI Symbol;Acc:MGI:1923896]
Gm11827	17.7507	3.81553	2.2317	7.67e-05	0.000843174	predicted gene 11827 [Source:MGI Symbol;Acc:MGI:3649801]
Klf15	1011.89	217.039	2.2238	9.42e-16	5e-14	Kruppel-like factor 15 [Source:MGI Symbol;Acc:MGI:1929988]
Mt1	5943.56	1288.66	2.20508	3.1e-285	8.92e-282	metallothionein 1 [Source:MGI Symbol;Acc:MGI:97171]
Rflna	54.2878	12.0084	2.19803	2.39e-11	8.16e-10	refilin A [Source:MGI Symbol;Acc:MGI:1920371]
Il1r2	13.3546	2.95182	2.16121	0.00105477	0.00815953	interleukin 1 receptor, type II [Source:MGI Symbol;Acc:MGI:96546]
Itga10	1324.01	296.937	2.1584	4.53e-12	1.67e-10	integrin, alpha 10 [Source:MGI Symbol;Acc:MGI:2153482]
Cyb561	160.413	36.6116	2.1527	1.04e-19	7.17e-18	cytochrome b-561 [Source:MGI Symbol;Acc:MGI:103253]
Ccdc27	27.2849	6.26772	2.1522	2.49e-06	3.93e-05	coiled-coil domain containing 27 [Source:MGI Symbol;Acc:MGI:2685881]
Gas7	905.893	206.628	2.14225	3.67e-68	1.35e-65	growth arrest specific 7 [Source:MGI Symbol;Acc:MGI:1202388]
Peak1os	77.2647	16.9973	2.1418	1.38e-08	3.2e-07	pseudopodium-enriched atypical kinase 1, opposite strand [Source:MGI Symbol;Acc:MGI:5477083]
Cldn1	394.558	90.3714	2.13021	2.6e-10	7.84e-09	claudin 1 [Source:MGI Symbol;Acc:MGI:1276109]
Mchr1	49.8562	11.3778	2.11518	8.19e-10	2.29e-08	melanin-concentrating hormone receptor 1 [Source:MGI Symbol;Acc:MGI:2180756]
Abcg1	139.524	32.7571	2.08288	2.46e-22	2.02e-20	ATP binding cassette subfamily G member 1 [Source:MGI Symbol;Acc:MGI:107704]
Entpd4b	30.7215	7.15703	2.0816	0.00142502	0.0105779	ectonucleoside triphosphate diphosphohydrolase 4B [Source:MGI Symbol;Acc:MGI:5435040]
Cidec	20.234	4.8502	2.07668	0.00195062	0.0138085	cell death-inducing DFFA-like effector c [Source:MGI Symbol;Acc:MGI:95585]
Pipox	27.3031	6.24967	2.07291	4.4e-05	0.000523258	pipecolic acid oxidase [Source:MGI Symbol;Acc:MGI:1197006]
Ntrk2	69.2694	17.0912	2.0574	2.61e-10	7.84e-09	neurotrophic tyrosine kinase, receptor, type 2 [Source:MGI Symbol;Acc:MGI:97384]
Wnk4	850.726	205.038	2.05042	6.64e-74	2.8e-71	WNK lysine deficient protein kinase 4 [Source:MGI Symbol;Acc:MGI:1917097]
Platr22	12.5748	3.20115	2.03838	0.00323691	0.0208358	pluripotency associated transcript 22 [Source:MGI Symbol;Acc:MGI:4439804]
Olr1	19.148	4.52009	2.03118	0.00022623	0.00218694	oxidized low density lipoprotein (lectin-like) receptor 1 [Source:MGI Symbol;Acc:MGI:1261434]
Ctla2a	15.531	3.76132	2.00647	0.00127685	0.00958526	cytotoxic T lymphocyte-associated protein 2 alpha [Source:MGI Symbol;Acc:MGI:88554]
Trim29	32.3595	7.98925	1.98657	1.92e-06	3.09e-05	tripartite motif-containing 29 [Source:MGI Symbol;Acc:MGI:1919419]
Sgk1	5810.41	1477.73	1.97371	3.16e-96	1.95e-93	serum/glucocorticoid regulated kinase 1 [Source:MGI Symbol;Acc:MGI:1340062]
Postn	65861.1	16786	1.97202	3.45e-80	1.65e-77	periostin, osteoblast specific factor [Source:MGI Symbol;Acc:MGI:1926321]
A2m	33.0841	8.43385	1.96892	4e-06	6.05e-05	alpha-2-macroglobulin [Source:MGI Symbol;Acc:MGI:2449119]
Znhit6	2455.6	626.149	1.96812	2.52e-87	1.45e-84	zinc finger, HIT type 6 [Source:MGI Symbol;Acc:MGI:1916996]
Ms4a4d	295.681	75.3671	1.96564	1.34e-41	2.54e-39	membrane-spanning 4-domains, subfamily A, member 4D [Source:MGI Symbol;Acc:MGI:1913857]
Spsb1	1539.14	399.251	1.94147	2.14e-88	1.27e-85	splA/ryanodine receptor domain and SOCS box containing 1 [Source:MGI Symbol;Acc:MGI:1921896]
Gm10076	944.449	246.256	1.93583	1.15e-26	1.16e-24	predicted gene 10076 [Source:MGI Symbol;Acc:MGI:3704451]
Gm10369	14.2907	3.84996	1.93115	0.00441807	0.02722	predicted gene 10369 [Source:MGI Symbol;Acc:MGI:3642774]
Pkp1	246.584	65.3455	1.92685	3.1e-26	3.04e-24	plakophilin 1 [Source:MGI Symbol;Acc:MGI:1328359]
Ankrd35	95.1649	25.2702	1.92622	2.04e-12	7.77e-11	ankyrin repeat domain 35 [Source:MGI Symbol;Acc:MGI:2442590]
Sema3e	786.091	209.539	1.91576	1.54e-64	5.12e-62	sema domain, immunoglobulin domain (Ig), short basic domain, secreted, (semaphorin) 3E [Source:MGI Symbol;Acc:MGI:1340034]
Jade2	1253.95	335.772	1.90579	2.63e-42	5.1e-40	jade family PHD finger 2 [Source:MGI Symbol;Acc:MGI:1924151]
Kdr	167.982	45.1481	1.88922	0.00021238	0.00207814	kinase insert domain protein receptor [Source:MGI Symbol;Acc:MGI:96683]
Map3k6	706.01	195.85	1.8427	7.15e-32	8.69e-30	mitogen-activated protein kinase kinase kinase 6 [Source:MGI Symbol;Acc:MGI:1855691]
Per1	2072.06	582.845	1.83114	3.43e-174	5.38e-171	period circadian clock 1 [Source:MGI Symbol;Acc:MGI:1098283]
Steap4	278.884	78.9202	1.82528	0.000248813	0.00237931	STEAP family member 4 [Source:MGI Symbol;Acc:MGI:1923560]
Ndp	31.2427	8.97811	1.82427	4.48e-05	0.000531564	Norrie disease (pseudoglioma) (human) [Source:MGI Symbol;Acc:MGI:102570]
Clic5	40.0167	11.3959	1.82007	6.69e-07	1.19e-05	chloride intracellular channel 5 [Source:MGI Symbol;Acc:MGI:1917912]
Rasgrp2	87.1078	24.723	1.811	3.02e-15	1.53e-13	RAS, guanyl releasing protein 2 [Source:MGI Symbol;Acc:MGI:1333849]
Dio3os	46.4361	13.33	1.80898	3.19e-07	5.93e-06	deiodinase, iodothyronine type III, opposite strand [Source:MGI Symbol;Acc:MGI:2664395]
Kcnh1	29.6954	8.59019	1.80881	1.78e-05	0.000234157	potassium voltage-gated channel, subfamily H (eag-related), member 1 [Source:MGI Symbol;Acc:MGI:1341721]
Serpina3f	26.9739	7.95385	1.79991	0.000375869	0.0033895	serine (or cysteine) peptidase inhibitor, clade A, member 3F [Source:MGI Symbol;Acc:MGI:2182838]
Gm12295	25.3817	7.40944	1.78566	6.95e-05	0.000773734	predicted gene 12295 [Source:MGI Symbol;Acc:MGI:3650535]
Prodh	75.2023	22.2404	1.76599	1.56e-11	5.4e-10	proline dehydrogenase [Source:MGI Symbol;Acc:MGI:97770]
Mgp	19201.2	5670.36	1.75984	1.86e-14	8.8e-13	matrix Gla protein [Source:MGI Symbol;Acc:MGI:96976]
Ifi204	432.594	128.791	1.74731	8.1e-40	1.4e-37	interferon activated gene 204 [Source:MGI Symbol;Acc:MGI:96429]
Slc45a3	148.727	44.1574	1.73994	1.12e-19	7.69e-18	solute carrier family 45, member 3 [Source:MGI Symbol;Acc:MGI:1922082]
Selenbp1	502.023	151.958	1.73014	1.06e-45	2.41e-43	selenium binding protein 1 [Source:MGI Symbol;Acc:MGI:96825]
Deptor	864.528	263.031	1.72314	4.38e-56	1.22e-53	DEP domain containing MTOR-interacting protein [Source:MGI Symbol;Acc:MGI:2146322]
Sphk1	744.943	225.469	1.72132	1.04e-79	4.87e-77	sphingosine kinase 1 [Source:MGI Symbol;Acc:MGI:1316649]
Plin1	97.7037	30.2151	1.7174	3.52e-09	8.86e-08	perilipin 1 [Source:MGI Symbol;Acc:MGI:1890505]
Gsn	80767.9	24574.4	1.71671	3.89e-158	5.16e-155	gelsolin [Source:MGI Symbol;Acc:MGI:95851]
Pla1a	234.954	72.0099	1.7097	3.32e-25	3.05e-23	phospholipase A1 member A [Source:MGI Symbol;Acc:MGI:1934677]
Cfh	310.469	96.2084	1.70244	2.29e-19	1.55e-17	complement component factor h [Source:MGI Symbol;Acc:MGI:88385]
Cacng8	59.5416	18.3415	1.68948	9.58e-08	1.94e-06	calcium channel, voltage-dependent, gamma subunit 8 [Source:MGI Symbol;Acc:MGI:1932376]
Clec2d	628.94	195.92	1.6878	6.55e-18	4e-16	C-type lectin domain family 2, member d [Source:MGI Symbol;Acc:MGI:2135589]
Saa3	62.9302	20.0859	1.68444	1.51e-05	0.000201535	serum amyloid A 3 [Source:MGI Symbol;Acc:MGI:98223]
C3	1121.11	350.923	1.67863	7.5e-22	5.99e-20	complement component 3 [Source:MGI Symbol;Acc:MGI:88227]
Kcnj15	349.759	109.125	1.66897	6.56e-15	3.21e-13	potassium inwardly-rectifying channel, subfamily J, member 15 [Source:MGI Symbol;Acc:MGI:1310000]
Spock2	192.851	61.4225	1.66492	1.35e-14	6.44e-13	sparc/osteonectin, cwcv and kazal-like domains proteoglycan 2 [Source:MGI Symbol;Acc:MGI:1891351]
Fam180a	332.092	106.063	1.65842	4.84e-22	3.92e-20	family with sequence similarity 180, member A [Source:MGI Symbol;Acc:MGI:3039626]
Gm6710	64.7276	20.9026	1.65786	6.4e-06	9.26e-05	predicted gene 6710 [Source:MGI Symbol;Acc:MGI:3779623]
Il6ra	330.748	106.032	1.65119	2.88e-39	4.83e-37	interleukin 6 receptor, alpha [Source:MGI Symbol;Acc:MGI:105304]
Fads6	13.5436	4.42571	1.6437	0.00486889	0.0295127	fatty acid desaturase domain family, member 6 [Source:MGI Symbol;Acc:MGI:3039592]
C4bp	15.7916	5.33425	1.63051	0.00874999	0.0476923	complement component 4 binding protein [Source:MGI Symbol;Acc:MGI:88229]
Thrb	202.502	66.2033	1.63026	7.58e-13	3.05e-11	thyroid hormone receptor beta [Source:MGI Symbol;Acc:MGI:98743]
Ccdc3	375.384	122.24	1.62822	2.53e-19	1.7e-17	coiled-coil domain containing 3 [Source:MGI Symbol;Acc:MGI:1921436]
Hspb7	2084.97	674.127	1.62774	1.68e-11	5.81e-10	heat shock protein family, member 7 (cardiovascular) [Source:MGI Symbol;Acc:MGI:1352494]
Il31ra	33.4118	10.8884	1.62655	1.22e-05	0.000166303	interleukin 31 receptor A [Source:MGI Symbol;Acc:MGI:2180511]
Agt	281.61	91.9356	1.62624	1.19e-11	4.18e-10	angiotensinogen (serpin peptidase inhibitor, clade A, member 8) [Source:MGI Symbol;Acc:MGI:87963]
Selenop	3792.43	1229.76	1.62591	5.5e-105	4.12e-102	selenoprotein P [Source:MGI Symbol;Acc:MGI:894288]
Bmp8a	76.2447	24.92	1.60439	3.93e-10	1.16e-08	bone morphogenetic protein 8a [Source:MGI Symbol;Acc:MGI:104515]
Hcls1	18.9866	6.38964	1.59418	0.00250491	0.0168723	hematopoietic cell specific Lyn substrate 1 [Source:MGI Symbol;Acc:MGI:104568]
Aldh1a7	200.842	67.1431	1.59374	2.58e-13	1.08e-11	aldehyde dehydrogenase family 1, subfamily A7 [Source:MGI Symbol;Acc:MGI:1347050]
Adra1b	1029.64	345.376	1.57276	1.02e-52	2.62e-50	adrenergic receptor, alpha 1b [Source:MGI Symbol;Acc:MGI:104774]
Gdpd2	30.6645	10.2774	1.56922	0.000527323	0.00451816	glycerophosphodiester phosphodiesterase domain containing 2 [Source:MGI Symbol;Acc:MGI:1918834]
Prrg3	1827.71	616.492	1.566	4.17e-116	4e-113	proline rich Gla (G-carboxyglutamic acid) 3 (transmembrane) [Source:MGI Symbol;Acc:MGI:2685214]
Tmie	31.185	10.7444	1.56292	6.18e-05	0.000699006	transmembrane inner ear [Source:MGI Symbol;Acc:MGI:2159400]
Ramp3	20.261	7.01941	1.557	0.00168452	0.0122254	receptor (calcitonin) activity modifying protein 3 [Source:MGI Symbol;Acc:MGI:1860292]
Aspg	39.1927	13.0806	1.55677	0.000185346	0.00184608	asparaginase [Source:MGI Symbol;Acc:MGI:2144822]
Actr3b	126.623	43.0314	1.55352	1.41e-10	4.42e-09	ARP3 actin-related protein 3B [Source:MGI Symbol;Acc:MGI:2661120]
Ehd3	1980.94	676.214	1.54923	3.55e-97	2.27e-94	EH-domain containing 3 [Source:MGI Symbol;Acc:MGI:1928900]
Fth1	49575	16971.3	1.54637	5.95e-137	6.84e-134	ferritin heavy polypeptide 1 [Source:MGI Symbol;Acc:MGI:95588]
Hrct1	123.734	43.0633	1.54444	7.01e-08	1.45e-06	histidine rich carboxyl terminus 1 [Source:MGI Symbol;Acc:MGI:1917945]
Gm10736	71.5907	24.7034	1.54407	1.66e-05	0.000219308	predicted gene 10736 [Source:MGI Symbol;Acc:MGI:3704412]
Mlph	58.858	19.9703	1.53771	1e-06	1.72e-05	melanophilin [Source:MGI Symbol;Acc:MGI:2176380]
Fhl5	21.3525	7.2747	1.53269	0.00440255	0.0271536	four and a half LIM domains 5 [Source:MGI Symbol;Acc:MGI:1913192]
Prune2	2511.92	873.643	1.52437	5.1e-103	3.52e-100	prune homolog 2 [Source:MGI Symbol;Acc:MGI:1925004]
Errfi1	1604	559.703	1.52132	3.59e-84	1.93e-81	ERBB receptor feedback inhibitor 1 [Source:MGI Symbol;Acc:MGI:1921405]
Foxred2	691.5	242.075	1.51465	2.89e-43	5.73e-41	FAD-dependent oxidoreductase domain containing 2 [Source:MGI Symbol;Acc:MGI:106315]
Dusp14	526.702	185.957	1.50213	1.17e-34	1.63e-32	dual specificity phosphatase 14 [Source:MGI Symbol;Acc:MGI:1927168]
C130074G19Rik	402.738	142.659	1.49828	2.75e-31	3.25e-29	RIKEN cDNA C130074G19 gene [Source:MGI Symbol;Acc:MGI:2444831]
Adhfe1	182.829	65.3289	1.49668	3.47e-09	8.8e-08	alcohol dehydrogenase, iron containing, 1 [Source:MGI Symbol;Acc:MGI:1923437]
Rnf152	71.4142	25.1336	1.48848	2.32e-06	3.68e-05	ring finger protein 152 [Source:MGI Symbol;Acc:MGI:2443787]
Cdh13	3757.52	1343.9	1.4833	7.53e-110	6.18e-107	cadherin 13 [Source:MGI Symbol;Acc:MGI:99551]
Vegfd	7898.7	2845.55	1.47175	4.54e-131	4.9e-128	vascular endothelial growth factor D [Source:MGI Symbol;Acc:MGI:108037]
Card14	31.99	11.868	1.46865	0.000503017	0.00433877	caspase recruitment domain family, member 14 [Source:MGI Symbol;Acc:MGI:2386258]
Cebpd	3205.05	1165.04	1.4621	1.34e-38	2.19e-36	CCAAT/enhancer binding protein (C/EBP), delta [Source:MGI Symbol;Acc:MGI:103573]
Gm19439	20.4184	7.35774	1.45781	0.00594902	0.0348005	predicted gene, 19439 [Source:MGI Symbol;Acc:MGI:5011624]
Eva1c	353.601	129.806	1.45673	9.47e-21	7.04e-19	eva-1 homolog C (C. elegans) [Source:MGI Symbol;Acc:MGI:1918217]
Gpx3	2061.7	756.502	1.44658	1.33e-71	5.22e-69	glutathione peroxidase 3 [Source:MGI Symbol;Acc:MGI:105102]
Gas6	63041.6	23159.9	1.44455	1.43e-41	2.68e-39	growth arrest specific 6 [Source:MGI Symbol;Acc:MGI:95660]
Rab20	60.2648	22.3201	1.43214	0.000365765	0.00331572	RAB20, member RAS oncogene family [Source:MGI Symbol;Acc:MGI:102789]
Il1rn	9319.25	3458.8	1.43084	3.13e-55	8.58e-53	interleukin 1 receptor antagonist [Source:MGI Symbol;Acc:MGI:96547]
Lims2	1121.67	415.972	1.42735	3.35e-51	7.91e-49	LIM and senescent cell antigen like domains 2 [Source:MGI Symbol;Acc:MGI:2385067]
Rgs2	703.658	262.587	1.42726	1.45e-58	4.23e-56	regulator of G-protein signaling 2 [Source:MGI Symbol;Acc:MGI:1098271]
Adcy1	489.108	181.588	1.4239	2.71e-28	2.94e-26	adenylate cyclase 1 [Source:MGI Symbol;Acc:MGI:99677]
Scel	82.3267	30.5784	1.41572	1.45e-05	0.00019526	sciellin [Source:MGI Symbol;Acc:MGI:1891228]
Mc5r	26.7689	9.9776	1.415	0.00158185	0.0115727	melanocortin 5 receptor [Source:MGI Symbol;Acc:MGI:99420]
Spata13	478.249	179.252	1.40562	2.24e-25	2.09e-23	spermatogenesis associated 13 [Source:MGI Symbol;Acc:MGI:104838]
Tnfaip8l3	206.377	78.1254	1.40039	4.28e-14	1.94e-12	tumor necrosis factor, alpha-induced protein 8-like 3 [Source:MGI Symbol;Acc:MGI:2685363]
Sik1	857.044	329.041	1.388	1.29e-54	3.47e-52	salt inducible kinase 1 [Source:MGI Symbol;Acc:MGI:104754]
Il17rb	117.874	45.7523	1.37339	4.1e-12	1.52e-10	interleukin 17 receptor B [Source:MGI Symbol;Acc:MGI:1355292]
Myocd	186.133	71.4961	1.36694	1.04e-06	1.77e-05	myocardin [Source:MGI Symbol;Acc:MGI:2137495]
Abcd2	131.862	52.0538	1.35526	2.43e-10	7.34e-09	ATP-binding cassette, sub-family D (ALD), member 2 [Source:MGI Symbol;Acc:MGI:1349467]
Slco3a1	2376.32	931.273	1.35039	1.45e-62	4.54e-60	solute carrier organic anion transporter family, member 3a1 [Source:MGI Symbol;Acc:MGI:1351867]
Proz	19.0105	7.55613	1.34502	0.00513706	0.0308349	protein Z, vitamin K-dependent plasma glycoprotein [Source:MGI Symbol;Acc:MGI:1860488]
Esrp2	27.9223	10.7437	1.33589	0.00239509	0.0162861	epithelial splicing regulatory protein 2 [Source:MGI Symbol;Acc:MGI:1924661]
Elobl	124.265	49.876	1.33505	1.44e-07	2.8e-06	elongin B-like [Source:MGI Symbol;Acc:MGI:1860403]
Ret	413.443	165.333	1.31503	9.69e-10	2.68e-08	ret proto-oncogene [Source:MGI Symbol;Acc:MGI:97902]
Myo18b	45.1328	17.8055	1.31229	0.00223134	0.015348	myosin XVIIIb [Source:MGI Symbol;Acc:MGI:1921626]
A530020G20Rik	109.523	44.3552	1.31066	4.34e-10	1.27e-08	RIKEN cDNA A530020G20 gene [Source:MGI Symbol;Acc:MGI:2442825]
Arl4d	489.393	196.926	1.30949	1.45e-31	1.73e-29	ADP-ribosylation factor-like 4D [Source:MGI Symbol;Acc:MGI:1933155]
Dtna	599.28	240.857	1.306	9.87e-24	8.69e-22	dystrobrevin alpha [Source:MGI Symbol;Acc:MGI:106039]
Tmod1	34.4876	14.0718	1.30548	0.00231883	0.0158425	tropomodulin 1 [Source:MGI Symbol;Acc:MGI:98775]
Pi16	272.121	111.878	1.29554	1.91e-20	1.39e-18	peptidase inhibitor 16 [Source:MGI Symbol;Acc:MGI:1921366]
Ccbe1	212.708	87.0109	1.29504	3.09e-20	2.2e-18	collagen and calcium binding EGF domains 1 [Source:MGI Symbol;Acc:MGI:2445053]
Chst8	31.2894	12.8752	1.29338	0.00309652	0.0200594	carbohydrate sulfotransferase 8 [Source:MGI Symbol;Acc:MGI:1916197]
Tmem158	1212.93	496.907	1.29035	1.14e-14	5.46e-13	transmembrane protein 158 [Source:MGI Symbol;Acc:MGI:1919559]
Frmd4b	164.924	66.7606	1.28905	1.85e-08	4.19e-07	FERM domain containing 4B [Source:MGI Symbol;Acc:MGI:2141794]
Duoxa1	56.8275	23.3797	1.2869	5.98e-06	8.7e-05	dual oxidase maturation factor 1 [Source:MGI Symbol;Acc:MGI:2384861]
Mcf2l	444.185	181.633	1.28527	8.48e-21	6.36e-19	mcf.2 transforming sequence-like [Source:MGI Symbol;Acc:MGI:103263]
Tspan11	136.634	56.7565	1.2842	0.000113891	0.00120389	tetraspanin 11 [Source:MGI Symbol;Acc:MGI:1915748]
1700123M08Rik	164.021	68.0887	1.28167	1.12e-05	0.000154108	RIKEN cDNA 1700123M08 gene [Source:MGI Symbol;Acc:MGI:1923915]
Mgam	25.7879	10.8374	1.27116	0.0018228	0.0130695	maltase-glucoamylase [Source:MGI Symbol;Acc:MGI:1203495]
Tead4	525.949	217.897	1.27065	4.87e-32	6e-30	TEA domain family member 4 [Source:MGI Symbol;Acc:MGI:106907]
Scara5	1354.61	563.908	1.26606	7e-07	1.23e-05	scavenger receptor class A, member 5 [Source:MGI Symbol;Acc:MGI:1918395]
Stim1	2703.67	1124.23	1.26445	9.89e-63	3.16e-60	stromal interaction molecule 1 [Source:MGI Symbol;Acc:MGI:107476]
Dhdh	45.0717	19.1571	1.26119	0.000800715	0.00641875	dihydrodiol dehydrogenase (dimeric) [Source:MGI Symbol;Acc:MGI:1919005]
Lpin3	716.68	299.84	1.25803	1.3e-36	1.96e-34	lipin 3 [Source:MGI Symbol;Acc:MGI:1891342]
Zhx3	1741.4	731.23	1.25416	1.33e-38	2.19e-36	zinc fingers and homeoboxes 3 [Source:MGI Symbol;Acc:MGI:2444772]
Mertk	608.96	258.383	1.23944	9.06e-05	0.000977886	MER proto-oncogene tyrosine kinase [Source:MGI Symbol;Acc:MGI:96965]
Apod	186.376	79.4964	1.23904	8.11e-06	0.000114528	apolipoprotein D [Source:MGI Symbol;Acc:MGI:88056]
Slc2a4	22.1716	9.43179	1.23897	0.00404121	0.025186	solute carrier family 2 (facilitated glucose transporter), member 4 [Source:MGI Symbol;Acc:MGI:95758]
Crispld2	470.012	198.917	1.23799	2.44e-29	2.68e-27	cysteine-rich secretory protein LCCL domain containing 2 [Source:MGI Symbol;Acc:MGI:1926142]
Pik3r6	31.2333	13.4008	1.21868	0.000981668	0.00766625	phosphoinositide-3-kinase regulatory subunit 5 [Source:MGI Symbol;Acc:MGI:2144613]
Rasa3	2727.81	1172.31	1.21794	5.16e-82	2.62e-79	RAS p21 protein activator 3 [Source:MGI Symbol;Acc:MGI:1197013]
Snta1	3413.12	1467.46	1.21622	2.58e-26	2.55e-24	syntrophin, acidic 1 [Source:MGI Symbol;Acc:MGI:101772]
Egln3	134.359	57.224	1.21582	2.97e-09	7.62e-08	egl-9 family hypoxia-inducible factor 3 [Source:MGI Symbol;Acc:MGI:1932288]
Ly6c1	7631.66	3289.71	1.21356	3.95e-38	6.2e-36	lymphocyte antigen 6 complex, locus C1 [Source:MGI Symbol;Acc:MGI:96882]
Bdh1	76.361	32.4856	1.20673	0.000238061	0.00228536	3-hydroxybutyrate dehydrogenase, type 1 [Source:MGI Symbol;Acc:MGI:1919161]
Cst3	13919.9	6035.24	1.20596	2.73e-21	2.1e-19	cystatin C [Source:MGI Symbol;Acc:MGI:102519]
Vgf	140.542	60.3677	1.2008	4.86e-05	0.000569447	VGF nerve growth factor inducible [Source:MGI Symbol;Acc:MGI:1343180]
Cp	497.269	217.397	1.20047	1.07e-09	2.94e-08	ceruloplasmin [Source:MGI Symbol;Acc:MGI:88476]
Ankrd29	529.659	230.634	1.19833	6.83e-32	8.36e-30	ankyrin repeat domain 29 [Source:MGI Symbol;Acc:MGI:2687055]
Atp1b1	411.445	178.484	1.19829	1.71e-20	1.26e-18	ATPase, Na+/K+ transporting, beta 1 polypeptide [Source:MGI Symbol;Acc:MGI:88108]
Fam13a	115.867	50.9998	1.19673	4.1e-07	7.5e-06	family with sequence similarity 13, member A [Source:MGI Symbol;Acc:MGI:1889842]
Cilp	948.675	413.269	1.19528	1.91e-15	9.9e-14	cartilage intermediate layer protein, nucleotide pyrophosphohydrolase [Source:MGI Symbol;Acc:MGI:2444507]
Rubcnl	108.665	47.1257	1.19169	1.05e-08	2.48e-07	RUN and cysteine rich domain containing beclin 1 interacting protein like [Source:MGI Symbol;Acc:MGI:2685590]
Raver2	401.387	176.917	1.19055	2.32e-14	1.07e-12	ribonucleoprotein, PTB-binding 2 [Source:MGI Symbol;Acc:MGI:2443623]
Ddc	70.4901	31.2751	1.18638	6.73e-07	1.2e-05	dopa decarboxylase [Source:MGI Symbol;Acc:MGI:94876]
Cfap100	92.2244	40.6905	1.18316	1.04e-08	2.47e-07	cilia and flagella associated protein 100 [Source:MGI Symbol;Acc:MGI:2141635]
Lbp	649.663	285.652	1.18271	1.91e-33	2.53e-31	lipopolysaccharide binding protein [Source:MGI Symbol;Acc:MGI:1098776]
Hspb1	5611.34	2472.65	1.18185	5.15e-09	1.27e-07	heat shock protein 1 [Source:MGI Symbol;Acc:MGI:96240]
Gm14066	1078.2	477.57	1.17834	6.45e-21	4.88e-19	predicted gene 14066 [Source:MGI Symbol;Acc:MGI:3649728]
B3galt2	28.577	12.9332	1.17062	0.0015414	0.0113296	UDP-Gal:betaGlcNAc beta 1,3-galactosyltransferase, polypeptide 2 [Source:MGI Symbol;Acc:MGI:1349461]
Adcyap1r1	107.118	47.1501	1.16903	4.42e-05	0.000524664	adenylate cyclase activating polypeptide 1 receptor 1 [Source:MGI Symbol;Acc:MGI:108449]
Cped1	4599.61	2057.33	1.16195	2.99e-42	5.73e-40	cadherin-like and PC-esterase domain containing 1 [Source:MGI Symbol;Acc:MGI:2444814]
Gm13415	27.7328	12.5036	1.16052	0.00177296	0.0127492	predicted gene 13415 [Source:MGI Symbol;Acc:MGI:3651241]
Ism1	5854.26	2621.38	1.16002	8.86e-26	8.35e-24	isthmin 1, angiogenesis inhibitor [Source:MGI Symbol;Acc:MGI:2442963]
2010204K13Rik	83.8101	37.56	1.15833	4.48e-07	8.18e-06	RIKEN cDNA 2010204K13 gene [Source:MGI Symbol;Acc:MGI:1922859]
Plin4	1375.14	625.438	1.13792	2.85e-64	9.27e-62	perilipin 4 [Source:MGI Symbol;Acc:MGI:1929709]
Flt1	240.525	108.221	1.13693	1.66e-10	5.14e-09	FMS-like tyrosine kinase 1 [Source:MGI Symbol;Acc:MGI:95558]
Tmem100	126.203	58.0039	1.13278	3.66e-08	7.97e-07	transmembrane protein 100 [Source:MGI Symbol;Acc:MGI:1915138]
Adarb1	602.565	276.162	1.13055	2.64e-13	1.1e-11	adenosine deaminase, RNA-specific, B1 [Source:MGI Symbol;Acc:MGI:891999]
Dlk2	374.858	170.45	1.13049	1.68e-12	6.44e-11	delta like non-canonical Notch ligand 2 [Source:MGI Symbol;Acc:MGI:2146838]
Palm3	194.098	89.0301	1.12965	5.31e-11	1.74e-09	paralemmin 3 [Source:MGI Symbol;Acc:MGI:1921587]
Myo1h	173.183	79.823	1.12791	1.08e-13	4.68e-12	myosin 1H [Source:MGI Symbol;Acc:MGI:1914674]
Ccdc152	119.245	54.0468	1.12715	6.12e-08	1.28e-06	coiled-coil domain containing 152 [Source:MGI Symbol;Acc:MGI:3641617]
Pim3	1339.29	615.706	1.12542	3.55e-32	4.41e-30	proviral integration site 3 [Source:MGI Symbol;Acc:MGI:1355297]
Npy1r	116.428	53.1055	1.11696	0.000763064	0.00618301	neuropeptide Y receptor Y1 [Source:MGI Symbol;Acc:MGI:104963]
Aldh1l1	251.669	115.287	1.11623	5.35e-14	2.38e-12	aldehyde dehydrogenase 1 family, member L1 [Source:MGI Symbol;Acc:MGI:1340024]
Trnp1	966.031	445.868	1.11457	2.03e-36	3.04e-34	TMF1-regulated nuclear protein 1 [Source:MGI Symbol;Acc:MGI:1916789]
Klf9	1773.68	818.739	1.11217	1.78e-20	1.3e-18	Kruppel-like factor 9 [Source:MGI Symbol;Acc:MGI:1333856]
Itga4	76.0179	35.1213	1.11178	4.21e-06	6.34e-05	integrin alpha 4 [Source:MGI Symbol;Acc:MGI:96603]
Nalcn	67.3804	31.7446	1.10298	0.0059518	0.0348049	sodium leak channel, non-selective [Source:MGI Symbol;Acc:MGI:2444306]
C4b	1435.37	670.125	1.10208	6.53e-31	7.56e-29	complement component 4B (Chido blood group) [Source:MGI Symbol;Acc:MGI:88228]
Cnnm1	69.159	32.2106	1.09913	7.34e-06	0.000104504	cyclin M1 [Source:MGI Symbol;Acc:MGI:1891366]
Gpr155	194.26	91.0667	1.09903	1.44e-11	5.02e-10	G protein-coupled receptor 155 [Source:MGI Symbol;Acc:MGI:1915776]
Adcy5	612.114	284.642	1.09825	3.49e-09	8.82e-08	adenylate cyclase 5 [Source:MGI Symbol;Acc:MGI:99673]
Ptchd4	241.629	113.601	1.09451	6.16e-16	3.31e-14	patched domain containing 4 [Source:MGI Symbol;Acc:MGI:1920485]
Vegfc	287.56	135.269	1.09256	1.6e-18	1.02e-16	vascular endothelial growth factor C [Source:MGI Symbol;Acc:MGI:109124]
St3gal6	69.9062	33.1554	1.08972	3.57e-05	0.000436306	ST3 beta-galactoside alpha-2,3-sialyltransferase 6 [Source:MGI Symbol;Acc:MGI:1888707]
Il34	371.825	176.082	1.08914	1.4e-13	6.01e-12	interleukin 34 [Source:MGI Symbol;Acc:MGI:1923777]
Prdx6	4580.88	2153.37	1.08805	6.22e-38	9.67e-36	peroxiredoxin 6 [Source:MGI Symbol;Acc:MGI:894320]
Gclc	1592.26	746.949	1.08803	6.39e-31	7.45e-29	glutamate-cysteine ligase, catalytic subunit [Source:MGI Symbol;Acc:MGI:104990]
Fos	168.508	80.0824	1.08717	3.89e-06	5.9e-05	FBJ osteosarcoma oncogene [Source:MGI Symbol;Acc:MGI:95574]
Col28a1	214.929	101.358	1.08434	3.45e-13	1.43e-11	collagen, type XXVIII, alpha 1 [Source:MGI Symbol;Acc:MGI:2685312]
Isyna1	584.945	276.661	1.07738	1.98e-17	1.17e-15	myo-inositol 1-phosphate synthase A1 [Source:MGI Symbol;Acc:MGI:1919030]
S100a10	9739.22	4626.82	1.07429	7.76e-38	1.2e-35	S100 calcium binding protein A10 (calpactin) [Source:MGI Symbol;Acc:MGI:1339468]
Gpr146	140.513	67.3715	1.07428	2.93e-06	4.58e-05	G protein-coupled receptor 146 [Source:MGI Symbol;Acc:MGI:1933113]
Myh2	136.721	64.5568	1.07332	2.68e-07	5.04e-06	myosin, heavy polypeptide 2, skeletal muscle, adult [Source:MGI Symbol;Acc:MGI:1339710]
Rassf4	96.244	46.303	1.0648	2.39e-05	0.00030662	Ras association (RalGDS/AF-6) domain family member 4 [Source:MGI Symbol;Acc:MGI:2386853]
Galnt16	254.641	121.171	1.06098	3.92e-14	1.79e-12	polypeptide N-acetylgalactosaminyltransferase 16 [Source:MGI Symbol;Acc:MGI:1917754]
AV356131	31.797	15.2849	1.05859	0.00232993	0.0159057	expressed sequence AV356131 [Source:MGI Symbol;Acc:MGI:2142184]
Vdr	520.078	249.718	1.05512	0.00027131	0.00256599	vitamin D (1,25-dihydroxyvitamin D3) receptor [Source:MGI Symbol;Acc:MGI:103076]
Pdp1	2792.39	1347.84	1.05141	0.000606909	0.00509727	pyruvate dehydrogenase phosphatase catalytic subunit 1 [Source:MGI Symbol;Acc:MGI:2685870]
Glrx	542.486	262.466	1.05103	1.28e-29	1.42e-27	glutaredoxin [Source:MGI Symbol;Acc:MGI:2135625]
Txnip	2955.62	1427.65	1.05065	1.65e-06	2.69e-05	thioredoxin interacting protein [Source:MGI Symbol;Acc:MGI:1889549]
Epas1	444.683	215.832	1.04931	2.48e-15	1.27e-13	endothelial PAS domain protein 1 [Source:MGI Symbol;Acc:MGI:109169]
Gda	463.863	223.792	1.04887	9.17e-25	8.28e-23	guanine deaminase [Source:MGI Symbol;Acc:MGI:95678]
2310001H17Rik	74.115	36.1759	1.04853	2.43e-05	0.000310589	RIKEN cDNA 2310001H17 gene [Source:MGI Symbol;Acc:MGI:1923682]
Kcnab1	402.321	193.754	1.04772	4.71e-08	1.01e-06	potassium voltage-gated channel, shaker-related subfamily, beta member 1 [Source:MGI Symbol;Acc:MGI:109155]
Tgfbr3	4993.28	2422.9	1.04445	9.66e-47	2.22e-44	transforming growth factor, beta receptor III [Source:MGI Symbol;Acc:MGI:104637]
Spon1	115.876	56.8097	1.04263	1.5e-07	2.9e-06	spondin 1, (f-spondin) extracellular matrix protein [Source:MGI Symbol;Acc:MGI:2385287]
Crispld1	812.172	396.256	1.03691	0.00749047	0.0419954	cysteine-rich secretory protein LCCL domain containing 1 [Source:MGI Symbol;Acc:MGI:1934666]
Lama2	2594.66	1262.89	1.03641	8.17e-30	9.15e-28	laminin, alpha 2 [Source:MGI Symbol;Acc:MGI:99912]
Id4	3005.86	1465.89	1.03533	0.000130079	0.00135589	inhibitor of DNA binding 4 [Source:MGI Symbol;Acc:MGI:99414]
Rin3	640.631	311.63	1.03401	2.23e-12	8.46e-11	Ras and Rab interactor 3 [Source:MGI Symbol;Acc:MGI:2385708]
Ramp1	265.855	129.233	1.02914	1.02e-10	3.25e-09	receptor (calcitonin) activity modifying protein 1 [Source:MGI Symbol;Acc:MGI:1858418]
Sesn1	1192.95	587.169	1.02548	8.01e-21	6.04e-19	sestrin 1 [Source:MGI Symbol;Acc:MGI:2155278]
Map3k8	152.79	75.3458	1.0246	8.8e-10	2.46e-08	mitogen-activated protein kinase kinase kinase 8 [Source:MGI Symbol;Acc:MGI:1346878]
Sorbs1	2433.15	1197.88	1.02026	1.85e-12	7.08e-11	sorbin and SH3 domain containing 1 [Source:MGI Symbol;Acc:MGI:700014]
Dio3	80.2901	39.9448	1.01876	1.35e-05	0.000182672	deiodinase, iodothyronine type III [Source:MGI Symbol;Acc:MGI:1306782]
Gldc	39.6046	19.3532	1.01773	0.000703913	0.00577148	glycine decarboxylase [Source:MGI Symbol;Acc:MGI:1341155]
Igfbp3	1724.42	853.982	1.01601	4.66e-35	6.6e-33	insulin-like growth factor binding protein 3 [Source:MGI Symbol;Acc:MGI:96438]
Ly6a	21276	10521.3	1.01569	5.55e-22	4.48e-20	lymphocyte antigen 6 complex, locus A [Source:MGI Symbol;Acc:MGI:107527]
Spp1	6920.44	3426.91	1.01493	4.99e-26	4.84e-24	secreted phosphoprotein 1 [Source:MGI Symbol;Acc:MGI:98389]
Rufy4	51.191	25.4436	1.01227	0.00127268	0.00956228	RUN and FYVE domain containing 4 [Source:MGI Symbol;Acc:MGI:3588214]
Trim30d	186.614	93.4441	1.01105	1.66e-07	3.2e-06	tripartite motif-containing 30D [Source:MGI Symbol;Acc:MGI:3035181]
Vav2	1005.3	498.355	1.00873	1.51e-12	5.85e-11	vav 2 oncogene [Source:MGI Symbol;Acc:MGI:102718]
Clec14a	614.737	305.601	1.00635	0.00228958	0.0156861	C-type lectin domain family 14, member a [Source:MGI Symbol;Acc:MGI:1914114]
Otulinl	239.372	118.871	1.00358	3.21e-11	1.07e-09	OTU deubiquitinase with linear linkage specificity like [Source:MGI Symbol;Acc:MGI:2687281]
Nfil3	957.909	477.711	1.00339	1.3e-23	1.13e-21	nuclear factor, interleukin 3, regulated [Source:MGI Symbol;Acc:MGI:109495]
Nbl1	6904.56	3451.44	1.00043	6.04e-71	2.31e-68	NBL1, DAN family BMP antagonist [Source:MGI Symbol;Acc:MGI:104591]
Megf6	959.438	1921.88	-1.00264	1.21e-45	2.71e-43	multiple EGF-like-domains 6 [Source:MGI Symbol;Acc:MGI:1919351]
Pcdhac2	35.0215	69.3567	-1.00309	4.85e-05	0.000569447	protocadherin alpha subfamily C, 2 [Source:MGI Symbol;Acc:MGI:1891443]
Matn3	34.8875	70.5371	-1.00518	8.43e-05	0.000918559	matrilin 3 [Source:MGI Symbol;Acc:MGI:1328350]
Sema3c	10851.4	21812.3	-1.00695	6.82e-30	7.69e-28	sema domain, immunoglobulin domain (Ig), short basic domain, secreted, (semaphorin) 3C [Source:MGI Symbol;Acc:MGI:107557]
Mettl24	53.0182	107.03	-1.00895	8.22e-07	1.43e-05	methyltransferase like 24 [Source:MGI Symbol;Acc:MGI:3045338]
Esr2	16.102	32.5389	-1.01507	0.00354281	0.0225358	estrogen receptor 2 (beta) [Source:MGI Symbol;Acc:MGI:109392]
Nrg1	127.601	259.477	-1.01648	4.22e-11	1.4e-09	neuregulin 1 [Source:MGI Symbol;Acc:MGI:96083]
Prkaa2	83.0499	170.287	-1.01851	2.47e-08	5.49e-07	protein kinase, AMP-activated, alpha 2 catalytic subunit [Source:MGI Symbol;Acc:MGI:1336173]
Emid1	15.7969	32.4464	-1.02602	0.00199424	0.0140247	EMI domain containing 1 [Source:MGI Symbol;Acc:MGI:2155091]
Angptl1	46.7025	95.9821	-1.02644	3.58e-05	0.00043666	angiopoietin-like 1 [Source:MGI Symbol;Acc:MGI:1919963]
Srsf12	16.8424	33.9254	-1.03723	0.00199195	0.014021	serine and arginine-rich splicing factor 12 [Source:MGI Symbol;Acc:MGI:2661424]
Cdc6	100.147	206.282	-1.04828	1.43e-09	3.8e-08	cell division cycle 6 [Source:MGI Symbol;Acc:MGI:1345150]
Cxcl1	46.154	97.4496	-1.05958	2.07e-06	3.32e-05	chemokine (C-X-C motif) ligand 1 [Source:MGI Symbol;Acc:MGI:108068]
Rspo2	2119.75	4429.01	-1.06138	3.42e-66	1.16e-63	R-spondin 2 [Source:MGI Symbol;Acc:MGI:1922667]
Gm10357	19.9627	42.4412	-1.06424	0.000616805	0.00516261	predicted gene 10357 [Source:MGI Symbol;Acc:MGI:3641865]
ENSMUSG00000117901	15.3921	31.5281	-1.0664	0.00411862	0.0256407	novel transcript, antisense to Macrod1
Lrrc15	38.1025	78.1486	-1.0685	3.56e-05	0.000434934	leucine rich repeat containing 15 [Source:MGI Symbol;Acc:MGI:1921738]
Kctd8	35.4001	73.9486	-1.07182	4.62e-05	0.000545322	potassium channel tetramerisation domain containing 8 [Source:MGI Symbol;Acc:MGI:2443804]
Cpxm1	467.87	988.242	-1.07345	2.59e-16	1.45e-14	carboxypeptidase X 1 (M14 family) [Source:MGI Symbol;Acc:MGI:1934569]
Per3	508.723	1077.24	-1.07887	5.64e-12	2.06e-10	period circadian clock 3 [Source:MGI Symbol;Acc:MGI:1277134]
Lgr5	1913.44	4036.92	-1.07918	9.24e-68	3.25e-65	leucine rich repeat containing G protein coupled receptor 5 [Source:MGI Symbol;Acc:MGI:1341817]
Pitpnm3	11.7717	25.1265	-1.08042	0.00757005	0.0423309	PITPNM family member 3 [Source:MGI Symbol;Acc:MGI:2685726]
Gm34804	14.7389	31.9124	-1.08232	0.00749057	0.0419954	predicted gene, 34804 [Source:MGI Symbol;Acc:MGI:5593963]
Slc6a17	509.51	1081.43	-1.08744	0.000415595	0.00369367	solute carrier family 6 (neurotransmitter transporter), member 17 [Source:MGI Symbol;Acc:MGI:2442535]
Kif21b	98.9399	210.068	-1.0978	1.8e-12	6.9e-11	kinesin family member 21B [Source:MGI Symbol;Acc:MGI:109234]
Bcl11b	20.0411	42.2544	-1.09863	0.00220101	0.0152061	B cell leukemia/lymphoma 11B [Source:MGI Symbol;Acc:MGI:1929913]
Plaat1	26.6783	56.823	-1.10416	0.000190237	0.00188825	phospholipase A and acyltransferase 1 [Source:MGI Symbol;Acc:MGI:1351473]
Spon2	129.068	280.641	-1.10874	8.38e-16	4.47e-14	spondin 2, extracellular matrix protein [Source:MGI Symbol;Acc:MGI:1923724]
Tspyl5	39.972	87.326	-1.11311	2.2e-06	3.51e-05	testis-specific protein, Y-encoded-like 5 [Source:MGI Symbol;Acc:MGI:2442458]
AW551984	192.734	419.938	-1.11591	1.39e-07	2.7e-06	expressed sequence AW551984 [Source:MGI Symbol;Acc:MGI:2143322]
Scube3	96.4205	209.92	-1.11643	8.13e-07	1.42e-05	signal peptide, CUB domain, EGF-like 3 [Source:MGI Symbol;Acc:MGI:3045253]
Lrrn3	213.158	465.277	-1.12049	1.22e-07	2.39e-06	leucine rich repeat protein 3, neuronal [Source:MGI Symbol;Acc:MGI:106036]
Chd5	62.995	137.724	-1.12389	2.16e-08	4.85e-07	chromodomain helicase DNA binding protein 5 [Source:MGI Symbol;Acc:MGI:3036258]
Car8	80.6709	174.952	-1.12433	9.96e-05	0.00106755	carbonic anhydrase 8 [Source:MGI Symbol;Acc:MGI:88253]
Pygm	16.168	35.5321	-1.13273	0.00067862	0.00560406	muscle glycogen phosphorylase [Source:MGI Symbol;Acc:MGI:97830]
Prdm6	16.2236	35.3043	-1.13691	0.00208035	0.0145401	PR domain containing 6 [Source:MGI Symbol;Acc:MGI:2684938]
Gm6277	14.2178	31.5227	-1.14212	0.00182517	0.0130756	predicted gene 6277 [Source:MGI Symbol;Acc:MGI:3779583]
Mdk	59.3601	132.261	-1.15009	1.38e-10	4.33e-09	midkine [Source:MGI Symbol;Acc:MGI:96949]
Aunip	14.45	31.6458	-1.15309	0.00223956	0.0153984	aurora kinase A and ninein interacting protein [Source:MGI Symbol;Acc:MGI:1917135]
Map3k7cl	15.0049	33.8935	-1.1591	0.000703545	0.00577121	Map3k7 C-terminal like [Source:MGI Symbol;Acc:MGI:2446584]
Cxcl14	1112.61	2487.04	-1.16097	0.00576827	0.0339504	chemokine (C-X-C motif) ligand 14 [Source:MGI Symbol;Acc:MGI:1888514]
Gata3	12.0539	26.8077	-1.16973	0.00328709	0.0210889	GATA binding protein 3 [Source:MGI Symbol;Acc:MGI:95663]
Plxdc1	15.5133	34.9798	-1.17002	0.000507341	0.0043717	plexin domain containing 1 [Source:MGI Symbol;Acc:MGI:1919574]
Tnfrsf11b	1754.2	3987.02	-1.18396	8.79e-52	2.17e-49	tumor necrosis factor receptor superfamily, member 11b (osteoprotegerin) [Source:MGI Symbol;Acc:MGI:109587]
Tlcd4	38.0366	88.0196	-1.18622	3.12e-06	4.82e-05	TLC domain containing 4 [Source:MGI Symbol;Acc:MGI:1923195]
Acta1	236.432	538.738	-1.19156	0.000213305	0.00208247	actin alpha 1, skeletal muscle [Source:MGI Symbol;Acc:MGI:87902]
Kcnn3	14.9247	34.9641	-1.20318	0.002712	0.0180288	potassium intermediate/small conductance calcium-activated channel, subfamily N, member 3 [Source:MGI Symbol;Acc:MGI:2153183]
Aatk	13.3652	31.0005	-1.20675	0.0011284	0.00864006	apoptosis-associated tyrosine kinase [Source:MGI Symbol;Acc:MGI:1197518]
Adgrg6	731.983	1702.46	-1.21672	0.000106209	0.0011296	adhesion G protein-coupled receptor G6 [Source:MGI Symbol;Acc:MGI:1916151]
8430436N08Rik	13.2473	30.8719	-1.22054	0.00067	0.00554478	RIKEN cDNA 8430436N08 gene [Source:MGI Symbol;Acc:MGI:1918760]
Gfra1	14.0019	33.7239	-1.22404	0.00117681	0.00895112	glial cell line derived neurotrophic factor family receptor alpha 1 [Source:MGI Symbol;Acc:MGI:1100842]
Kcnd2	32.914	77.8122	-1.22758	3.58e-05	0.000436693	potassium voltage-gated channel, Shal-related family, member 2 [Source:MGI Symbol;Acc:MGI:102663]
Gm20684	16.45	38.2419	-1.23332	0.000162965	0.00165079	predicted gene 20684 [Source:MGI Symbol;Acc:MGI:5313131]
Arsi	811.974	1905.03	-1.23392	6.14e-86	3.42e-83	arylsulfatase i [Source:MGI Symbol;Acc:MGI:2670959]
Sfrp2	4801.99	11314.8	-1.23595	2.8e-25	2.59e-23	secreted frizzled-related protein 2 [Source:MGI Symbol;Acc:MGI:108078]
Tubb4a	12.3855	29.0718	-1.23856	0.00113637	0.00869719	tubulin, beta 4A class IVA [Source:MGI Symbol;Acc:MGI:107848]
Gxylt2	467.485	1119.42	-1.26191	3.91e-59	1.16e-56	glucoside xylosyltransferase 2 [Source:MGI Symbol;Acc:MGI:2682940]
Gm49708	14.1538	33.8174	-1.2627	0.000762261	0.0061794	predicted gene, 49708 [Source:MGI Symbol;Acc:MGI:6215173]
Cd83	11.265	26.3919	-1.26287	0.00361031	0.0229145	CD83 antigen [Source:MGI Symbol;Acc:MGI:1328316]
Sv2c	13.3169	31.9143	-1.2658	0.00144882	0.0107131	synaptic vesicle glycoprotein 2c [Source:MGI Symbol;Acc:MGI:1922459]
Pcdh18	909.548	2191.98	-1.26646	2.16e-22	1.8e-20	protocadherin 18 [Source:MGI Symbol;Acc:MGI:1920423]
Ip6k3	7.45396	18.4018	-1.26834	0.00876552	0.0477317	inositol hexaphosphate kinase 3 [Source:MGI Symbol;Acc:MGI:3045325]
Gm13483	7.43631	18.5979	-1.26893	0.00696824	0.0396468	predicted gene 13483 [Source:MGI Symbol;Acc:MGI:3651423]
Mex3b	123.465	301.042	-1.27334	6.23e-21	4.76e-19	mex3 RNA binding family member B [Source:MGI Symbol;Acc:MGI:1918252]
Aqp1	1509.9	3673.64	-1.28116	1.47e-30	1.69e-28	aquaporin 1 [Source:MGI Symbol;Acc:MGI:103201]
Erfe	88.5275	215.99	-1.2819	1.96e-14	9.24e-13	erythroferrone [Source:MGI Symbol;Acc:MGI:3606476]
Dpp4	19.2083	48.0361	-1.28781	0.000264784	0.00251253	dipeptidylpeptidase 4 [Source:MGI Symbol;Acc:MGI:94919]
Lgi4	11.6469	29.0225	-1.29338	0.00247324	0.0167186	leucine-rich repeat LGI family, member 4 [Source:MGI Symbol;Acc:MGI:2180197]
Rims1	6.97779	17.5078	-1.2934	0.00792159	0.0440114	regulating synaptic membrane exocytosis 1 [Source:MGI Symbol;Acc:MGI:2152971]
Sox8	14.1362	34.5538	-1.3056	0.000787267	0.0063404	SRY (sex determining region Y)-box 8 [Source:MGI Symbol;Acc:MGI:98370]
ENSMUSG00000118106	9.53969	23.9681	-1.32162	0.0021031	0.0146293	TEC
Nr3c2	14.4978	37.4524	-1.33142	0.00393331	0.0246203	nuclear receptor subfamily 3, group C, member 2 [Source:MGI Symbol;Acc:MGI:99459]
C130050O18Rik	8.51941	20.859	-1.33601	0.00813547	0.0450112	RIKEN cDNA C130050O18 gene [Source:MGI Symbol;Acc:MGI:2442694]
Kcnh2	78.3942	200.006	-1.34244	6.85e-13	2.77e-11	potassium voltage-gated channel, subfamily H (eag-related), member 2 [Source:MGI Symbol;Acc:MGI:1341722]
Pde4b	180.416	457.954	-1.34315	5.76e-33	7.53e-31	phosphodiesterase 4B, cAMP specific [Source:MGI Symbol;Acc:MGI:99557]
Rnf165	12.1484	31.4251	-1.36556	0.0011918	0.00905313	ring finger protein 165 [Source:MGI Symbol;Acc:MGI:2444521]
Fgf5	29.1709	74.7042	-1.38173	7.36e-07	1.29e-05	fibroblast growth factor 5 [Source:MGI Symbol;Acc:MGI:95519]
Gas2	740.898	1945.09	-1.38936	6.43e-21	4.88e-19	growth arrest specific 2 [Source:MGI Symbol;Acc:MGI:95657]
Hcn1	10.8102	29.4127	-1.39048	0.00654316	0.0376254	hyperpolarization activated cyclic nucleotide gated potassium channel 1 [Source:MGI Symbol;Acc:MGI:1096392]
AI115009	8.45673	22.8877	-1.39161	0.00237514	0.0161695	expressed sequence AI115009 [Source:MGI Symbol;Acc:MGI:2139623]
Ptgs2os	9.66655	24.5151	-1.39188	0.00297996	0.0194375	prostaglandin-endoperoxide synthase 2, opposite strand [Source:MGI Symbol;Acc:MGI:2443180]
Dbp	131.703	350.074	-1.39857	5.2e-26	5.01e-24	D site albumin promoter binding protein [Source:MGI Symbol;Acc:MGI:94866]
Bend4	9.26702	24.9614	-1.40084	0.00645109	0.0371579	BEN domain containing 4 [Source:MGI Symbol;Acc:MGI:3648414]
Igsf10	3778.51	10106.1	-1.41989	5.59e-125	5.67e-122	immunoglobulin superfamily, member 10 [Source:MGI Symbol;Acc:MGI:1923481]
Cd93	6.95104	18.7058	-1.42019	0.00486196	0.0295018	CD93 antigen [Source:MGI Symbol;Acc:MGI:106664]
Prss35	146.006	393.244	-1.42574	2.41e-13	1.01e-11	protease, serine 35 [Source:MGI Symbol;Acc:MGI:2444800]
9630013D21Rik	11.2618	30.0401	-1.42676	0.000182175	0.0018187	RIKEN cDNA 9630013D21 gene [Source:MGI Symbol;Acc:MGI:2442649]
Ctnna2	20.3807	55.0301	-1.42801	1.73e-06	2.82e-05	catenin (cadherin associated protein), alpha 2 [Source:MGI Symbol;Acc:MGI:88275]
Fgf21	17.6184	49.4172	-1.44591	4.81e-06	7.15e-05	fibroblast growth factor 21 [Source:MGI Symbol;Acc:MGI:1861377]
Meox1	214.043	586.195	-1.44605	4.61e-14	2.08e-12	mesenchyme homeobox 1 [Source:MGI Symbol;Acc:MGI:103220]
Tub	9.0652	25.572	-1.44643	0.00172314	0.0124376	tubby bipartite transcription factor [Source:MGI Symbol;Acc:MGI:2651573]
Itga2	240.016	656.096	-1.44853	0.00164706	0.0119939	integrin alpha 2 [Source:MGI Symbol;Acc:MGI:96600]
Gm48898	7.15821	19.9418	-1.45334	0.00883741	0.0480038	predicted gene, 48898 [Source:MGI Symbol;Acc:MGI:6098663]
Cxcl5	586.542	1612.89	-1.45436	6.32e-27	6.56e-25	chemokine (C-X-C motif) ligand 5 [Source:MGI Symbol;Acc:MGI:1096868]
Nr4a3	19.0176	52.2378	-1.46121	0.000512579	0.00440803	nuclear receptor subfamily 4, group A, member 3 [Source:MGI Symbol;Acc:MGI:1352457]
Cyp2c23	6.27657	17.6975	-1.46818	0.00225813	0.0155076	cytochrome P450, family 2, subfamily c, polypeptide 23 [Source:MGI Symbol;Acc:MGI:1888897]
Nptx2	25.4598	70.3471	-1.47802	1.65e-09	4.36e-08	neuronal pentraxin 2 [Source:MGI Symbol;Acc:MGI:1858209]
Gdf7	7.89476	22.3302	-1.4788	0.00282938	0.0186012	growth differentiation factor 7 [Source:MGI Symbol;Acc:MGI:95690]
Unc13c	27.6381	78.5793	-1.49469	2.15e-07	4.09e-06	unc-13 homolog C [Source:MGI Symbol;Acc:MGI:2149021]
Gask1a	19.6133	56.3675	-1.49706	0.000800537	0.00641875	golgi associated kinase 1A [Source:MGI Symbol;Acc:MGI:3041196]
Casp14	6.3284	17.8361	-1.50586	0.0042736	0.0264433	caspase 14 [Source:MGI Symbol;Acc:MGI:1335092]
Cadm2	35.2518	100.447	-1.5063	3.6e-12	1.34e-10	cell adhesion molecule 2 [Source:MGI Symbol;Acc:MGI:2442722]
Xkr4	6.71035	18.6008	-1.5155	0.00316961	0.020456	X-linked Kx blood group related 4 [Source:MGI Symbol;Acc:MGI:3528744]
Med12l	24.7408	69.557	-1.51791	1.14e-07	2.27e-06	mediator complex subunit 12-like [Source:MGI Symbol;Acc:MGI:2139916]
Gm36401	9.75758	28.8023	-1.53476	0.000198288	0.00195578	predicted gene, 36401 [Source:MGI Symbol;Acc:MGI:5595560]
Fibcd1	18.8962	56.056	-1.56757	1.17e-07	2.32e-06	fibrinogen C domain containing 1 [Source:MGI Symbol;Acc:MGI:2138953]
Gm14280	4.06435	12.5843	-1.57074	0.0092047	0.0496763	predicted gene 14280 [Source:MGI Symbol;Acc:MGI:3650415]
Hgf	361.176	1073.04	-1.57514	1.48e-51	3.54e-49	hepatocyte growth factor [Source:MGI Symbol;Acc:MGI:96079]
Gm7867	4.30867	12.8496	-1.57733	0.00505706	0.0304443	predicted gene 7867 [Source:MGI Symbol;Acc:MGI:3644627]
Lmx1a	6.73875	20.0674	-1.59184	0.000699766	0.00574841	LIM homeobox transcription factor 1 alpha [Source:MGI Symbol;Acc:MGI:1888519]
Ptgs2	331.098	1006.62	-1.6059	0.000125137	0.00130754	prostaglandin-endoperoxide synthase 2 [Source:MGI Symbol;Acc:MGI:97798]
Pdzrn4	12.9422	40.65	-1.60689	0.000232651	0.00224216	PDZ domain containing RING finger 4 [Source:MGI Symbol;Acc:MGI:3056996]
Stc1	35.7598	113.608	-1.66834	2.61e-15	1.33e-13	stanniocalcin 1 [Source:MGI Symbol;Acc:MGI:109131]
Sfrp4	12.0052	40.7479	-1.70892	0.000116617	0.00122894	secreted frizzled-related protein 4 [Source:MGI Symbol;Acc:MGI:892010]
Insc	37.0191	120.559	-1.71172	6.3e-14	2.79e-12	INSC spindle orientation adaptor protein [Source:MGI Symbol;Acc:MGI:1917942]
Ednrb	21.6755	71.5768	-1.71671	1.07e-10	3.38e-09	endothelin receptor type B [Source:MGI Symbol;Acc:MGI:102720]
Tesc	5.46672	17.3067	-1.71917	0.00535957	0.0319261	tescalcin [Source:MGI Symbol;Acc:MGI:1930803]
Epha5	16.8691	57.0919	-1.73028	4.12e-05	0.000492921	Eph receptor A5 [Source:MGI Symbol;Acc:MGI:99654]
Pcdh17	11.7967	39.2506	-1.75019	0.000146624	0.00150114	protocadherin 17 [Source:MGI Symbol;Acc:MGI:2684924]
Gsta1	13.0208	43.5777	-1.76824	4.65e-05	0.00054906	glutathione S-transferase, alpha 1 (Ya) [Source:MGI Symbol;Acc:MGI:1095417]
Lrrtm2	30.6695	107.109	-1.78028	2.72e-17	1.59e-15	leucine rich repeat transmembrane neuronal 2 [Source:MGI Symbol;Acc:MGI:2389174]
Gm48908	8.26952	28.77	-1.8006	1.07e-05	0.000146808	predicted gene 48908 [Source:MGI Symbol;Acc:MGI:6117474]
Ppbp	12.432	43.8898	-1.82637	4.03e-08	8.67e-07	pro-platelet basic protein [Source:MGI Symbol;Acc:MGI:1888712]
Spink5	24.2806	88.0271	-1.85846	1.54e-13	6.59e-12	serine peptidase inhibitor, Kazal type 5 [Source:MGI Symbol;Acc:MGI:1919682]
Tnfsf15	79.6053	290.594	-1.86204	1.21e-33	1.64e-31	tumor necrosis factor (ligand) superfamily, member 15 [Source:MGI Symbol;Acc:MGI:2180140]
Fyb2	4.1803	14.3465	-1.86485	0.00216058	0.0149627	FYN binding protein 2 [Source:MGI Symbol;Acc:MGI:2685466]
Il1rl1	219.518	805.296	-1.87122	6.06e-52	1.51e-49	interleukin 1 receptor-like 1 [Source:MGI Symbol;Acc:MGI:98427]
Mdfic2	4.81183	18.1531	-1.87891	0.000212306	0.00207814	MyoD family inhibitor domain containing 2 [Source:MGI Symbol;Acc:MGI:2685611]
Gm2897	2.85299	10.0752	-1.8922	0.00865747	0.0472926	predicted gene 2897 [Source:MGI Symbol;Acc:MGI:3781075]
Tmprss7	10.4411	38.8439	-1.90824	2.65e-05	0.000334379	transmembrane serine protease 7 [Source:MGI Symbol;Acc:MGI:2686594]
Icosl	5.60761	20.6104	-1.93094	6.64e-05	0.000743841	icos ligand [Source:MGI Symbol;Acc:MGI:1354701]
Selp	3.11875	12.0847	-1.93566	0.00289161	0.0189454	selectin, platelet [Source:MGI Symbol;Acc:MGI:98280]
Nts	16.4447	62.9829	-1.95231	7.79e-10	2.19e-08	neurotensin [Source:MGI Symbol;Acc:MGI:1328351]
Heyl	3.44516	13.7218	-2.00218	0.00134633	0.0100456	hairy/enhancer-of-split related with YRPW motif-like [Source:MGI Symbol;Acc:MGI:1860511]
Ano5	27.0297	110.969	-2.02333	6.02e-19	3.94e-17	anoctamin 5 [Source:MGI Symbol;Acc:MGI:3576659]
Rassf9	10.6852	44.812	-2.05786	7.05e-09	1.7e-07	Ras association (RalGDS/AF-6) domain family (N-terminal) member 9 [Source:MGI Symbol;Acc:MGI:2384307]
1520401A03Rik	86.3262	374.442	-2.10775	5.93e-52	1.5e-49	RIKEN cDNA 1520401A03 gene [Source:MGI Symbol;Acc:MGI:2443785]
Kcnk10	2.25527	10.3251	-2.12896	0.00564093	0.0333487	potassium channel, subfamily K, member 10 [Source:MGI Symbol;Acc:MGI:1919508]
Cxcl15	7.41681	35.2833	-2.18928	5.64e-05	0.000644967	chemokine (C-X-C motif) ligand 15 [Source:MGI Symbol;Acc:MGI:1339941]
Gm43489	5.50958	26.4749	-2.22053	2.13e-06	3.4e-05	predicted gene 43489 [Source:MGI Symbol;Acc:MGI:5663626]
9230111E07Rik	1.75025	8.03879	-2.2306	0.00830944	0.0457537	RIKEN cDNA 9230111E07 gene [Source:MGI Symbol;Acc:MGI:1924998]
Zcchc12	1.78236	9.1323	-2.27062	0.00452415	0.0277843	zinc finger, CCHC domain containing 12 [Source:MGI Symbol;Acc:MGI:1919943]
F13a1	35.0359	169.057	-2.27821	8.08e-06	0.000114201	coagulation factor XIII, A1 subunit [Source:MGI Symbol;Acc:MGI:1921395]
Gjb2	15.0315	77.8517	-2.38602	6.6e-11	2.14e-09	gap junction protein, beta 2 [Source:MGI Symbol;Acc:MGI:95720]
Gabrg3	2.72443	14.1182	-2.39973	0.000495883	0.00428581	gamma-aminobutyric acid (GABA) A receptor, subunit gamma 3 [Source:MGI Symbol;Acc:MGI:95624]
Tph2	5.00639	28.2249	-2.54251	5.24e-07	9.48e-06	tryptophan hydroxylase 2 [Source:MGI Symbol;Acc:MGI:2651811]
Cxcl3	2.62281	14.8356	-2.57984	0.000208041	0.00204148	chemokine (C-X-C motif) ligand 3 [Source:MGI Symbol;Acc:MGI:3037818]
Ndst3	2.56564	16.8614	-2.67339	1.59e-05	0.000211721	N-deacetylase/N-sulfotransferase (heparan glucosaminyl) 3 [Source:MGI Symbol;Acc:MGI:1932544]
Cnfn	0.66728	10.1824	-3.84975	0.000388397	0.00348608	cornifelin [Source:MGI Symbol;Acc:MGI:1919633]
Tacr2	0.852818	13.8735	-3.87338	4.2e-05	0.000500841	tachykinin receptor 2 [Source:MGI Symbol;Acc:MGI:98477]
Adamts18	0.656586	13.2098	-4.20727	8.24e-05	0.000898296	a disintegrin-like and metallopeptidase (reprolysin type) with thrombospondin type 1 motif, 18 [Source:MGI Symbol;Acc:MGI:2442600]
